# Supplementary material for: Association between Internet Use and Locomotive Syndrome, Frailty, and Sarcopenia among Community-Dwelling Older Japanese Adults
Source: Nurs Rep. 2024 May 31;14(2):1402–13. doi: 10.3390/nursrep14020105 (PMC11207118; doi:10.3390/nursrep14020105)
Supplement: Supplementary file 1 [file nursrep-14-00105-s001.zip]

Archive with 1 entries (1 files):
- nursrep-2895909-supplementary.pdf
